# Supplementary material for: Metabolic Reprogramming and Risk Stratification of Hepatocellular Carcinoma Studied by Using Gas Chromatography–Mass Spectrometry-Based Metabolomics
Source: Cancers (Basel). 2022 Jan 4;14(1):231. doi: 10.3390/cancers14010231 (PMC8750553; doi:10.3390/cancers14010231)
Supplement: Supplementary file 1 [file cancers-14-00231-s001.zip]

Archive with 1 entries (1 files):
- cancers-1501620-supplementary.pdf
